# Supplementary material for: Respiratory Tract Deposition and Distribution Pattern of Microparticles in Mice Using Different Pulmonary Delivery Techniques
Source: Vaccines (Basel). 2018 Jul 10;6(3):41. doi: 10.3390/vaccines6030041 (PMC6161314; doi:10.3390/vaccines6030041)
Supplement: Supplementary file 1 [file vaccines-06-00041-s001.zip]

Archive with 1 entries (1 files):
- vaccines-316879-SI.mp4
